# Supplementary material for: Neutrophil-like cells derived from the HL-60 cell-line as a genetically-tractable model for neutrophil degranulation
Source: PLoS One. 2024 Feb 7;19(2):e0297758. doi: 10.1371/journal.pone.0297758 (PMC10849234; doi:10.1371/journal.pone.0297758)
Supplement: S1 Data — (XLSX) [file pone.0297758.s001.xlsx]

## Sheet: Fig 1
			Fig1E		Date of exp	avg MFI		Fig 1F		date of exp	AVG % pos		Fig 1G		date of exp	avg MFI
			HL-60	unstim	101819	7.735		HL-60	unstim	63022	36.9		unstim	HL-60	91719	411.66
					102519	12.1667				102519	26.2				92519	50.3333
					63022	1516.67				101819	0				102919	38.9333
				PMA	101819	8.38			PMA	63022	40.5333			PLB	91719	406.333
					102519	11.8333				102519	25.9333				92519	20.7667
					63022	1739.67				101819	69.45				102919	27.4333
				fMLP	101819	26.15			fMLP	63022	86.5		fMLP	HL-60	91719	2279
					102519	51.9				102519	78.3333				92519	1717.33
					63022	6927.33				101819	90.65				102919	512.333
			PLB-985	unstim	101819	6.545								PLB	91719	1193
					102519	10.75		PLB-985	unstim	63022	40.9333				92519	206
					63022	1398.67				102519	24.1				102919	96.2333
				PMA	101819	6.91				101819	0		PMA	HL-60	91719	687
					102519	3.38667			PMA	63022	24.1667				92519	44.8
					63022	1212.33				102519	26.1333				102919	99.7333
				fMLP	101819	20.45				101819	31			PLB	91719	389.667
					102519	35.2333			fMLP	63022	75.0333				92519	21.8
					63022	3524.33				102519	83.6667				102919	45.8333
										101819	82.1

## Sheet: Fig 2
		Fig 2B		Date	avg MFI			Fig 2C		Date	% positive				Fig 2D		Date	ng/ml
		unstim	G-CSF	11520	3.62			unstim	GCSF	11520	37.7				unstim	GCSF	11620	22.181
				12020	3.20667					12020	26.8333						102720	2.12007
				20440	4.26667					20420	26.4						20720	0.87072
			Nutri	11520	3.66667				nutri	11520	47.3333					nutri	11620	0.015593
				12020	2.98667					12020	22.8333						102720	0
				20440	5.73					20420	35.4667						20720	0
		fMLP	G-CSF	11520	10.0567			stim	GCSF	11520	92.2333				stim	GCSF	11620	31.4836
				12020	10.2333					12020	87.5667						102720	47.7041
				20440	14.4					20420	79.3667						20720	28.8416
			Nutri	11520	11.7667				nutri	11520	83.6667					nutri	11620	18.4625
				12020	12.2333					12020	76.2333						102720	38.0412
				20440	14.5333					20420	63.0333						20720	25.9852
		Fig 2F		Date	avg MFI
		unstim	G-CSF	10720	2.16			Fig 2G		Date	% positive				Fig 2H		Date	ng/ml
				11020	2.45			unstim	GCSF	10720	41.5667				unstim	GCSF	10820	1.27988
				11320	3.18333					11120	40.5333						11120	0.451267
			Nutridoma	10720	1.85					11320	47.3333						11420	0
				11020	2.11				nutri	10720	31.7					nutri	10820	0.522033
				11320	2.93333					11120	33.6333						11120	0
		fMLP	G-CSF	10720	3.97333					11320	44.0667						11420	0
				11020	5.69333			stim	GCSF	10720	77.5333				stim	GCSF	10820	35.3907
				11320	5.56667					11120	81.7333						11120	21.9193
			Nutridoma	10720	3.66					11320	81.0667						11420	5.2055
				11020	6.04				nutri	10720	76.6					nutri	10820	57.4892
				11320	6.76333					11120	82.1333						11120	25.2518
										11320	84.5667						11420	9.27137

## Sheet: Fig 3
			Fig 3C	HL-60		PLB				Fig 3F	HL-60		PLB
			Date	G-CSF	Nutridoma	G-CSF	Nutridoma			Date	GCSF	Nutri	GCSF	Nutri
		unstim	11323	2800	4121	2763.67	4472.67		unstim	80922	7198.67	5274.33	5998.33	4199.67
			11823	1826.33	2760	1939.5	1759.5			80122	5349.33	3430.33	8718.67	3210
			122222	1956.67	3514	1974.67	1775.33			82122	4352.33	2729.33	5254.33	2532.67
		stim	11323	13266.7	19800	5711.67	8122		stim	80922	10605	7121.67	7054.33	5607
			11823	12333.3	23533.3	7536.33	11267			80122	9584.67	5335.67	8832	4372.67
			122222	12333.3	16533.3	4296	6098.67			82122	7359	4829	6272.67	3394.67

## Sheet: Fig 4
	Fig 4A					Fig 4B	MFI					Fig 4C
		dCas9	RAB27A sgRNA				Control		Rab27a KD				MFI
	Day 1	1	0.29			Date	unstim	stim	unstim	stim		Date	Control	Rab27a
	Day 2	1	0.2			101422	3.2	38.2	3.1	20.6		102622	131667	61207.3
	Day 3	1	0.09			102422	2.64	17.4	2.45	11.38		110422	97983.3	49850
						111822	0.6	24.3	2.51	6		112922	504.833	161.5
